# Supplementary material for: Physical activity and subsequent risk of kidney, bladder and upper urinary tract cancer in the Japanese population: the Japan Public Health Centre-based Prospective Study
Source: Br J Cancer. 2019 Feb 12;120(5):571–4. doi: 10.1038/s41416-019-0392-y (PMC6461777; doi:10.1038/s41416-019-0392-y)
Supplement: Supplementary file 2 — Supplementary Materials [file 41416_2019_392_MOESM2_ESM.xlsx]

## Sheet: S1
Table S1. Baseline characteristics of participation according to physical activity level.
Characteristic		Physical activity level
		Low				Medium				High				P value
	No. of subjects (n = 76 795)	21 169				25 056				30 570
	Female, %	59.95	44.47	44.47		46.84	44.47	44.47		51.35	46.25	46.25		<0.001
	Median values of METs/day score	25.5 (21.6–27.9)				31.9 (27.1–33.9)				36.1 (34.3–46.3)				<0.001
	Age (years), mean ± SD	56.536	±	8.04269		55.7968	±	7.5769		56.1021	±	7.43114		<0.001
	BMI, mean ± SD	23.5729	±	3.14997		23.5029	±	2.98846		23.473	±	2.95372		<0.001
	Current smoker, %	21.89	44.47	44.47		26.92	44.47	44.47		25.73	46.25	46.25		<0.001
	Alcohol intake (≥5days/week), %	21.1158	44.36	44.36		28.7995	46.91	46.91		28.1093	49.54	49.54		<0.001
	Coffer intake (daily), %	36.3428	7.31	7.31		38.4189	8.38	8.38		35.403	6.07	6.07		<0.001
	Total energy intake (kcal/day), mean ± SD	1923.14	±	594.56		2024.54	±	602.479		2089.07	±	626.153		<0.001
	Regular leisure-time sports or exercise (≥3 days/week), %	8.99	8.72	8.72		10.91	12.66	12.66		12.44	10.26	10.26		<0.001
	History of diabetes, %	5.08	7.31	7.31		5.1	8.38	8.38		4.15	6.07	6.07		<0.001
METs, metabolic equivalents; BMI, body mass index; SD, standard deviation
